# Supplementary material for: Directed Discovery of Tetrapeptide Emulsifiers
Source: Front Chem. 2022 Feb 17;10:822868. doi: 10.3389/fchem.2022.822868 (PMC8891517; doi:10.3389/fchem.2022.822868)
Supplement: Supplementary file 2 [file Table1.XLSX]

## Sheet: raw data
Peptide	LogP	MW	%ADS
AAAI	0.38	344.39	66.6667
AAAL	0.25	344.39	70
AACI	-0.14	376.45	60.3333
AACL	-0.27	376.45	59.1667
AAGI	1.03	330.37	61
AAGL	0.9	330.37	66.5
AAGP	2.29	314.32	54.6667
AAHI	-0.01	410.46	50.5
AAHL	-0.14	410.46	50.5
AAIA	0.38	344.39	57.6667
AAIC	-0.14	376.45	55.8333
AAII	-1.24	386.48	45.6667
AAIL	-1.37	386.48	66.6667
AAIN	0.73	387.42	46
AALA	0.25	344.39	58.3333
AALC	-0.27	376.45	56.3333
AALI	-1.37	386.48	53.5
AALL	-1.5	386.48	56.8333
AALN	0.6	387.42	53.3333
AAMI	-0.79	404.51	72
AAML	-0.92	404.51	61
AANI	0.73	387.42	57.1667
AANL	0.6	387.42	55.5
AAPI	0.02	370.43	45.1667
AAPL	-0.11	370.43	47.6667
AAQI	0.65	401.45	55.3333
AAQL	0.52	401.45	59.3333
AARR	4.62	472.52	5.5
AASI	0.34	360.39	60.1667
AASL	0.21	360.39	49.3333
AATI	0.13	374.42	58.5
AATL	0	374.42	53.3333
AAVG	1.69	316.34	55.3333
AAVI	-0.58	372.45	59
AAVL	-0.71	372.45	49.5
ACAI	-0.14	376.45	58.5
ACAL	-0.27	376.45	53
ACCI	-0.66	408.51	52.8333
ACCL	-0.79	408.51	48.6667
ACGI	0.51	362.43	51.1667
ACGL	0.38	362.43	49.3333
ACHI	-0.53	442.52	45.3333
ACHL	-0.66	442.52	54.8333
ACIA	-0.14	376.45	55.1667
ACIC	-0.66	408.51	53.3333
ACIG	0.51	362.43	58.3333
ACIH	-0.53	442.52	49.5
ACII	-1.76	418.54	48.6667
ACIL	-1.89	418.54	57.3333
ACIM	-1.31	436.57	53.5
ACIN	0.21	419.48	56
ACIP	-0.5	402.49	48.8333
ACIQ	0.13	433.51	49.6667
ACIS	-0.18	392.45	54.5
ACIT	-0.39	406.48	52.3333
ACIV	-1.1	404.51	50.6667
ACLA	-0.27	376.45	52
ACLC	-0.79	408.51	48.6667
ACLG	0.38	362.43	54
ACLH	-0.66	442.52	50.1667
ACLI	-1.89	418.54	54.6667
ACLL	-2.02	418.54	53
ACLM	-1.44	436.57	45.3333
ACLN	0.08	419.48	44.5
ACLP	-0.63	402.49	44
ACLQ	0	433.51	56.8333
ACLS	-0.31	392.45	45.8333
ACLT	-0.52	406.48	49.8333
ACLV	-1.23	404.51	49.1667
ACMI	-1.31	436.57	57.3333
ACML	-1.44	436.57	56.3333
ACNI	0.21	419.48	55.5
ACNL	0.08	419.48	51
ACPI	-0.5	402.49	45.6667
ACPL	-0.63	402.49	45.5
ACQI	0.13	433.51	54.5
ACQL	0	433.51	48.1667
ACRR	4.1	504.58	8.16667
ACSI	-0.18	392.45	51.3333
ACSL	-0.31	392.45	43.1667
ACTI	-0.39	406.48	46.6667
ACTL	-0.52	406.48	58.1667
ACVI	-1.1	404.51	54.6667
ACVL	-1.23	404.51	53
ADLN	3.74	431.43	38.3333
ADNL	3.74	431.43	45.8333
ADRR	7.76	516.53	4
AELN	3.73	445.46	40.1667
AENL	3.73	445.46	57.5
AERR	7.75	530.56	4.5
AGAI	1.03	330.37	57
AGAL	0.9	330.37	59.1667
AGCI	0.51	362.43	54.6667
AGCL	0.38	362.43	52.6667
AGGI	1.68	316.35	72.1667
AGGL	1.55	316.35	54.6667
AGHI	0.64	396.44	49.6667
AGHL	0.51	396.44	47
AGIA	1.03	330.37	61.1667
AGIC	0.51	362.43	61.3333
AGID	4.17	374.38	47.3333
AGIE	4.16	388.41	51.5
AGIG	1.68	316.35	59.3333
AGIH	0.64	396.44	47.3333
AGII	-0.59	372.46	53.1667
AGIK	3.33	387.47	44
AGIL	-0.72	372.46	52.8333
AGIM	-0.14	390.49	55.6667
AGIN	1.38	373.4	56.8333
AGIP	0.67	356.41	46.1667
AGIQ	1.3	387.43	57
AGIR	2.34	415.48	42.1667
AGIS	0.99	346.37	51.1667
AGIT	0.78	360.4	47.3333
AGIV	0.07	358.43	60.8333
AGLA	0.9	330.37	50.8333
AGLC	0.38	362.43	67
AGLD	4.04	374.38	55.8333
AGLE	4.03	388.41	53
AGLG	1.55	316.35	50.3333
AGLH	0.51	396.44	50
AGLI	-0.72	372.46	46
AGLK	3.2	387.47	41.6667
AGLL	-0.85	372.46	46.1667
AGLM	-0.27	390.49	63
AGLN	1.25	373.4	68.5
AGLP	0.54	356.41	51
AGLQ	1.17	387.43	53.3333
AGLR	2.21	415.48	45.3333
AGLS	0.86	346.37	50.8333
AGLT	0.65	360.4	49.6667
AGLV	-0.06	358.43	52.1667
AGMI	-0.14	390.49	58.6667
AGML	-0.27	390.49	55.1667
AGNI	1.38	373.4	49.5
AGNL	1.25	373.4	55
AGPA	2.29	314.32	53
AGPC	1.77	346.38	50.5
AGPD	5.43	358.33	56.8333
AGPE	5.42	372.36	56.8333
AGPG	2.94	300.3	57.1667
AGPH	1.9	380.39	50.3333
AGPI	0.67	356.41	54
AGPK	4.59	371.42	42.6667
AGPL	0.54	356.41	59
AGPM	1.12	374.44	56
AGPN	2.64	357.35	52.8333
AGPP	1.93	340.36	59
AGPQ	2.56	371.38	53.1667
AGPR	3.6	399.43	40.8333
AGPS	2.25	330.32	58.8333
AGPT	2.04	344.35	50
AGPV	1.33	342.38	49.3333
AGQI	1.3	387.43	57.5
AGQL	1.17	387.43	53.3333
AGRR	5.27	458.5	4.33333
AGSI	0.99	346.37	50.5
AGSL	0.86	346.37	50.8333
AGTI	0.78	360.4	54.6667
AGTL	0.65	360.4	56.3333
AGVG	2.34	302.32	48.3333
AGVI	0.07	358.43	61.5
AGVL	-0.06	358.43	48.5
AHAI	-0.01	410.46	55
AHAL	-0.14	410.46	55.5
AHCI	-0.53	442.52	48.8333
AHCL	-0.66	442.52	53
AHGI	0.64	396.44	51.5
AHGL	0.51	396.44	45.6667
AHHI	-0.4	476.53	59.3333
AHHL	-0.53	476.53	47.3333
AHIC	-0.53	442.52	45.1667
AHII	-1.63	452.55	49.6667
AHIL	-1.76	452.55	62.1667
AHLC	-0.66	442.52	47.6667
AHLI	-1.76	452.55	50
AHLL	-1.89	452.55	42.3333
AHLN	0.21	453.49	46.1667
AHMI	-1.18	470.58	57.5
AHML	-1.31	470.58	46.8333
AHNI	0.34	453.49	44.6667
AHNL	0.21	453.49	50.8333
AHPI	-0.37	436.5	55.8333
AHPL	-0.5	436.5	55
AHQI	0.26	467.52	44.8333
AHQL	0.13	467.52	57.6667
AHRR	4.23	538.59	3.83333
AHSI	-0.05	426.46	51.3333
AHSL	-0.18	426.46	60.5
AHTI	-0.26	440.49	40.8333
AHTL	-0.39	440.49	51.1667
AHVI	-0.97	438.52	54.3333
AHVL	-1.1	438.52	42.3333
AIAA	0.38	344.39	56.6667
AIAC	-0.14	376.45	53.5
AIAD	3.52	388.4	52.6667
AIAE	3.51	402.43	45.3333
AIAG	1.03	330.37	56.6667
AIAH	-0.01	410.46	51.3333
AIAI	-1.24	386.48	47.5
AIAK	2.68	401.49	50
AIAL	-1.37	386.48	57.1667
AIAM	-0.79	404.51	58.5
AIAN	0.73	387.42	54.8333
AIAP	0.02	370.43	54
AIAQ	0.65	401.45	67
AIAR	1.69	429.5	47.3333
AIAS	0.34	360.39	46
AIAT	0.13	374.42	63.6667
AIAV	-0.58	372.45	46.3333
AICA	-0.14	376.45	55
AICC	-0.66	408.51	60.6667
AICG	0.51	362.43	54
AICH	-0.53	442.52	60.3333
AICI	-1.76	418.54	47.6667
AICL	-1.89	418.54	63.8333
AICM	-1.31	436.57	55.8333
AICN	0.21	419.48	47.3333
AICP	-0.5	402.49	52.8333
AICQ	0.13	433.51	48.6667
AICS	-0.18	392.45	49.6667
AICT	-0.39	406.48	58.8333
AICV	-1.1	404.51	56.3333
AIGA	1.03	330.37	58.1667
AIGC	0.51	362.43	51.8333
AIGE	4.16	388.41	46.8333
AIGI	-0.59	372.46	55.5
AIGL	-0.72	372.46	65.3333
AIGQ	1.3	387.43	53.8333
AIHC	-0.53	442.52	46.1667
AIHI	-1.63	452.55	50.5
AIHL	-1.76	452.55	45.6667
AIIC	-1.76	418.54	57.3333
AIII	-2.86	428.57	45.8333
AIIL	-2.99	428.57	63.3333
AILC	-1.89	418.54	49
AILI	-2.99	428.57	49.8333
AILL	-3.12	428.57	57.8333
AILN	-1.02	429.51	55.5
AIMC	-1.31	436.57	64.1667
AIMI	-2.41	446.6	52.1667
AIML	-2.54	446.6	51.5
AINA	0.73	387.42	60.5
AINC	0.21	419.48	57.1667
AIND	3.87	431.43	48.1667
AINE	3.86	445.46	36.6667
AING	1.38	373.4	54
AINH	0.34	453.49	40.3333
AINI	-0.89	429.51	47
AINK	3.03	444.52	40
AINL	-1.02	429.51	49.5
AINM	-0.44	447.54	60.3333
AINN	1.08	430.45	40.8333
AINP	0.37	413.46	53.1667
AINQ	1	444.48	43.5
AINR	2.04	472.53	38.6667
AINS	0.69	403.42	50
AINT	0.48	417.45	43.5
AINV	-0.23	415.48	51.6667
AIPC	-0.5	402.49	56.5
AIPI	-1.6	412.52	47.6667
AIPL	-1.73	412.52	39.5
AIQC	0.13	433.51	50.8333
AIQG	1.3	387.43	55
AIQI	-0.97	443.54	65.6667
AIQL	-1.1	443.54	53.6667
AIRR	3	514.61	31.6667
AISC	-0.18	392.45	51.3333
AISI	-1.28	402.48	47.8333
AISL	-1.41	402.48	54.1667
AITC	-0.39	406.48	54.3333
AITI	-1.49	416.51	45
AITL	-1.62	416.51	44
AIVC	-1.1	404.51	52.5
AIVI	-2.2	414.54	49.6667
AIVL	-2.33	414.54	49
AKLN	2.9	444.52	39.6667
AKNL	2.9	444.52	45
AKRR	6.92	529.62	7.33333
ALAA	0.25	344.39	63.1667
ALAC	-0.27	376.45	60
ALAD	3.39	388.4	57.3333
ALAE	3.38	402.43	57.5
ALAG	0.9	330.37	62.3333
ALAH	-0.14	410.46	45
ALAI	-1.37	386.48	58.5
ALAK	2.55	401.49	54.5
ALAL	-1.5	386.48	55.5
ALAM	-0.92	404.51	61.6667
ALAN	0.6	387.42	59.3333
ALAP	-0.11	370.43	57.1667
ALAQ	0.52	401.45	60.3333
ALAR	1.56	429.5	48.8333
ALAS	0.21	360.39	46.6667
ALAT	0	374.42	47.5
ALAV	-0.71	372.45	53.8333
ALCA	-0.27	376.45	58
ALCC	-0.79	408.51	57.8333
ALCG	0.38	362.43	58.8333
ALCH	-0.66	442.52	55.6667
ALCI	-1.89	418.54	46.3333
ALCL	-2.02	418.54	58.6667
ALCM	-1.44	436.57	63.6667
ALCN	0.08	419.48	54.8333
ALCP	-0.63	402.49	51.3333
ALCQ	0	433.51	55.5
ALCS	-0.31	392.45	58.5
ALCT	-0.52	406.48	58.6667
ALCV	-1.23	404.51	61.5
ALGA	0.9	330.37	46.5
ALGC	0.38	362.43	61.5
ALGI	-0.72	372.46	55.1667
ALGL	-0.85	372.46	58.6667
ALHC	-0.66	442.52	45.5
ALHI	-1.76	452.55	59.5
ALHL	-1.89	452.55	48.8333
ALIC	-1.89	418.54	62.8333
ALII	-2.99	428.57	52.5
ALIL	-3.12	428.57	42.6667
ALLC	-2.02	418.54	60.5
ALLI	-3.12	428.57	53.3333
ALLL	-3.25	428.57	49.3333
ALLN	-1.15	429.51	55.1667
ALMC	-1.44	436.57	51
ALMI	-2.54	446.6	47.8333
ALML	-2.67	446.6	51.5
ALNA	0.6	387.42	46.5
ALNC	0.08	419.48	54.3333
ALND	3.74	431.43	48.6667
ALNE	3.73	445.46	44.5
ALNG	1.25	373.4	51.8333
ALNH	0.21	453.49	37
ALNI	-1.02	429.51	51
ALNK	2.9	444.52	37.5
ALNL	-1.15	429.51	46.3333
ALNM	-0.57	447.54	51.8333
ALNN	0.95	430.45	50.5
ALNP	0.24	413.46	52.8333
ALNQ	0.87	444.48	54.3333
ALNR	1.91	472.53	39.6667
ALNS	0.56	403.42	48.6667
ALNT	0.35	417.45	48
ALNV	-0.36	415.48	56.3333
ALPC	-0.63	402.49	54.5
ALPI	-1.73	412.52	45
ALPL	-1.86	412.52	50.1667
ALQA	0.52	401.45	53
ALQC	1.73472e-17	433.51	59.3333
ALQI	-1.1	443.54	46.6667
ALQL	-1.23	443.54	57.5
ALRR	2.87	514.61	39.8333
ALSC	-0.31	392.45	52.5
ALSI	-1.41	402.48	44.3333
ALSL	-1.54	402.48	48.5
ALTC	-0.52	406.48	55.3333
ALTI	-1.62	416.51	56.8333
ALTL	-1.75	416.51	54
ALVC	-1.23	404.51	54.8333
ALVI	-2.33	414.54	53.3333
ALVL	-2.46	414.54	56.6667
AMAI	-0.79	404.51	54.6667
AMAL	-0.92	404.51	65
AMCI	-1.31	436.57	54.1667
AMCL	-1.44	436.57	59.6667
AMGI	-0.14	390.49	55.5
AMGL	-0.27	390.49	53.8333
AMHI	-1.18	470.58	40.8333
AMHL	-1.31	470.58	50.8333
AMIC	-1.31	436.57	50.6667
AMII	-2.41	446.6	46
AMIL	-2.54	446.6	52.5
AMLC	-1.44	436.57	57.8333
AMLI	-2.54	446.6	52
AMLL	-2.67	446.6	58.8333
AMLN	-0.57	447.54	60.3333
AMMI	-1.96	464.63	58.6667
AMML	-2.09	464.63	50.6667
AMNI	-0.44	447.54	57.8333
AMNL	-0.57	447.54	49.6667
AMPI	-1.15	430.55	48.3333
AMPL	-1.28	430.55	47.1667
AMQI	-0.52	461.57	50.8333
AMQL	-0.65	461.57	66
AMRR	3.45	532.64	18.1667
AMSI	-0.83	420.51	72.1667
AMSL	-0.96	420.51	47.6667
AMTI	-1.04	434.54	58.3333
AMTL	-1.17	434.54	53
AMVI	-1.75	432.57	47.1667
AMVL	-1.88	432.57	51.3333
ANAI	0.73	387.42	57.8333
ANAL	0.6	387.42	70.3333
ANCI	0.21	419.48	51.1667
ANCL	0.08	419.48	59.5
ANGI	1.38	373.4	57
ANGL	1.25	373.4	58.6667
ANHI	0.34	453.49	52.5
ANHL	0.21	453.49	45.6667
ANIA	0.73	387.42	56.5
ANIC	0.21	419.48	60.5
ANII	-0.89	429.51	59.3333
ANIL	-1.02	429.51	53
ANLA	0.6	387.42	54.1667
ANLC	0.08	419.48	57
ANLD	3.74	431.43	44.5
ANLE	3.73	445.46	47.1667
ANLG	1.25	373.4	64
ANLH	0.21	453.49	39.6667
ANLI	-1.02	429.51	57
ANLK	2.9	444.52	38
ANLL	-1.15	429.51	54.3333
ANLM	-0.57	447.54	47.6667
ANLN	0.95	430.45	37.1667
ANLP	0.24	413.46	60
ANLQ	0.87	444.48	46.3333
ANLR	1.91	472.53	34.3333
ANLS	0.56	403.42	47.1667
ANLT	0.35	417.45	48.6667
ANLV	-0.36	415.48	58
ANMI	-0.44	447.54	52.6667
ANML	-0.57	447.54	58.3333
ANNI	1.08	430.45	49
ANNL	0.95	430.45	60.3333
ANPI	0.37	413.46	47.8333
ANPL	0.24	413.46	53.1667
ANQI	1	444.48	51.8333
ANQL	0.87	444.48	51.3333
ANRR	4.97	515.55	5.66667
ANSI	0.69	403.42	46
ANSL	0.56	403.42	52
ANTI	0.48	417.45	52
ANTL	0.35	417.45	52.6667
ANVI	-0.23	415.48	54.8333
ANVL	-0.36	415.48	50.5
APAI	0.02	370.43	48.6667
APAL	-0.11	370.43	54.6667
APAS	1.6	344.34	54.5
APAT	1.39	358.37	57.3333
APCI	-0.5	402.49	50.5
APCL	-0.63	402.49	53.1667
APGG	2.94	300.3	60
APGI	0.67	356.41	52.5
APGL	0.54	356.41	53.5
APHI	-0.37	436.5	43.8333
APHL	-0.5	436.5	50.6667
APIC	-0.5	402.49	52
APII	-1.6	412.52	55.5
APIL	-1.73	412.52	51.5
APLC	-0.63	402.49	51.3333
APLI	-1.73	412.52	46.3333
APLL	-1.86	412.52	46.8333
APLN	0.24	413.46	55.5
APMI	-1.15	430.55	51.6667
APML	-1.28	430.55	59.8333
APNI	0.37	413.46	64.8333
APNL	0.24	413.46	54.3333
APPI	-0.34	396.47	57.5
APPL	-0.47	396.47	53
APQI	0.29	427.49	58.1667
APQL	0.16	427.49	58.8333
APRR	4.26	498.56	24.6667
APSI	-0.02	386.43	64
APSL	-0.15	386.43	60.6667
APTI	-0.23	400.46	49.6667
APTL	-0.36	400.46	55.1667
APVI	-0.94	398.49	56.1667
APVL	-1.07	398.49	53.1667
AQAI	0.65	401.45	54.3333
AQAL	0.52	401.45	62.6667
AQCI	0.13	433.51	59.1667
AQCL	0	433.51	52.3333
AQGI	1.3	387.43	57.1667
AQGL	1.17	387.43	57
AQHI	0.26	467.52	57.5
AQHL	0.13	467.52	48.1667
AQIC	0.13	433.51	49.6667
AQII	-0.97	443.54	51.5
AQIL	-1.1	443.54	47
AQLA	0.52	401.45	58.3333
AQLC	1.73472e-17	433.51	53.6667
AQLD	3.66	445.46	52.3333
AQLE	3.65	459.49	52.8333
AQLG	1.17	387.43	53.6667
AQLH	0.13	467.52	48.8333
AQLI	-1.1	443.54	48.3333
AQLK	2.82	458.55	46.5
AQLL	-1.23	443.54	51.5
AQLM	-0.65	461.57	60.6667
AQLN	0.87	444.48	46.8333
AQLP	0.16	427.49	60.8333
AQLQ	0.79	458.51	48.6667
AQLR	1.83	486.56	41.8333
AQLS	0.48	417.45	58.5
AQLT	0.27	431.48	50.8333
AQLV	-0.44	429.51	59
AQMI	-0.52	461.57	59.8333
AQML	-0.65	461.57	57.6667
AQNI	1	444.48	57.3333
AQNL	0.87	444.48	51.8333
AQPI	0.29	427.49	62
AQPL	0.16	427.49	49.1667
AQQI	0.92	458.51	51.5
AQQL	0.79	458.51	49.1667
AQRR	4.89	529.58	7
AQSI	0.61	417.45	51.3333
AQSL	0.48	417.45	53.6667
AQTI	0.4	431.48	53.1667
AQTL	0.27	431.48	60
AQVI	-0.31	429.51	59.3333
AQVL	-0.44	429.51	51
ARLN	1.91	472.53	47.1667
ARNL	1.91	472.53	42.6667
ARRA	4.62	472.52	4.33333
ARRC	4.1	504.58	13.3333
ARRD	7.76	516.53	2
ARRE	7.75	530.56	4
ARRG	5.27	458.5	6
ARRH	4.23	538.59	4.5
ARRI	3	514.61	38.8333
ARRK	6.92	529.62	5.83333
ARRL	2.87	514.61	38.5
ARRM	3.45	532.64	22.8333
ARRN	4.97	515.55	4.83333
ARRP	4.26	498.56	32.1667
ARRQ	4.89	529.58	4
ARRR	5.93	557.63	5.83333
ARRS	4.58	488.52	3.66667
ARRT	4.37	502.55	3.33333
ARRV	3.66	500.58	27.5
ASAI	0.34	360.39	55.5
ASAL	0.21	360.39	58.3333
ASAP	1.6	344.34	54
ASCI	-0.18	392.45	56.5
ASCL	-0.31	392.45	57
ASGI	0.99	346.37	54.6667
ASGL	0.86	346.37	59.3333
ASHI	-0.05	426.46	48
ASHL	-0.18	426.46	55
ASIA	0.34	360.39	56.8333
ASIC	-0.18	392.45	51.3333
ASID	3.48	404.4	43
ASIE	3.47	418.43	50.8333
ASIG	0.99	346.37	49.5
ASIH	-0.05	426.46	47.8333
ASII	-1.28	402.48	48.8333
ASIK	2.64	417.49	40.5
ASIL	-1.41	402.48	48.1667
ASIM	-0.83	420.51	50.3333
ASIN	0.69	403.42	48.6667
ASIP	-0.02	386.43	62
ASIQ	0.61	417.45	56.1667
ASIR	1.65	445.5	37.1667
ASIS	0.3	376.39	48.1667
ASIT	0.09	390.42	47.8333
ASIV	-0.62	388.45	55.8333
ASLC	-0.31	392.45	49.6667
ASLI	-1.41	402.48	49.8333
ASLL	-1.54	402.48	55.3333
ASLN	0.56	403.42	50.3333
ASMI	-0.83	420.51	57.8333
ASML	-0.96	420.51	52
ASNI	0.69	403.42	55.3333
ASNL	0.56	403.42	49.6667
ASPI	-0.02	386.43	56.1667
ASPL	-0.15	386.43	48.1667
ASQI	0.61	417.45	49.1667
ASQL	0.48	417.45	55.1667
ASRR	4.58	488.52	5.16667
ASSI	0.3	376.39	61.8333
ASSL	0.17	376.39	60.5
ASTI	0.09	390.42	58.5
ASTL	-0.04	390.42	53.5
ASVI	-0.62	388.45	49
ASVL	-0.75	388.45	55.8333
ATAI	0.13	374.42	59.3333
ATAL	0	374.42	67.5
ATAP	1.39	358.37	64.3333
ATCI	-0.39	406.48	55.3333
ATCL	-0.52	406.48	62.6667
ATGI	0.78	360.4	50.3333
ATGL	0.65	360.4	57.3333
ATHI	-0.26	440.49	50.1667
ATHL	-0.39	440.49	49.6667
ATIC	-0.39	406.48	54
ATII	-1.49	416.51	56.3333
ATIL	-1.62	416.51	53.8333
ATLC	-0.52	406.48	61
ATLI	-1.62	416.51	64.8333
ATLL	-1.75	416.51	50.8333
ATLN	0.35	417.45	49.1667
ATMI	-1.04	434.54	50.8333
ATML	-1.17	434.54	60.3333
ATNI	0.48	417.45	50.1667
ATNL	0.35	417.45	47.6667
ATPI	-0.23	400.46	55.1667
ATPL	-0.36	400.46	54.5
ATQI	0.4	431.48	58.5
ATQL	0.27	431.48	49.8333
ATRR	4.37	502.55	6.83333
ATSI	0.09	390.42	59
ATSL	-0.04	390.42	52
ATTI	-0.12	404.45	52.8333
ATTL	-0.25	404.45	55.1667
ATVI	-0.83	402.48	54.1667
ATVL	-0.96	402.48	61
AVAI	-0.58	372.45	61.5
AVAL	-0.71	372.45	58.8333
AVAT	0.79	360.39	57
AVCI	-1.1	404.51	51.3333
AVCL	-1.23	404.51	61.3333
AVGA	1.69	316.34	53.3333
AVGC	1.17	348.4	56
AVGD	4.83	360.35	52.3333
AVGE	4.82	374.38	44
AVGG	2.34	302.32	45.5
AVGH	1.3	382.41	49.6667
AVGI	0.07	358.43	53.8333
AVGK	3.99	373.44	40
AVGL	-0.06	358.43	63.5
AVGM	0.52	376.46	51.6667
AVGN	2.04	359.37	47.1667
AVGP	1.33	342.38	54
AVGQ	1.96	373.4	43
AVGR	3	401.45	39
AVGS	1.65	332.34	44.3333
AVGT	1.44	346.37	48.8333
AVGV	0.73	344.4	48.1667
AVHI	-0.97	438.52	50.5
AVHL	-1.1	438.52	53.3333
AVIC	-1.1	404.51	47.5
AVII	-2.2	414.54	54.3333
AVIL	-2.33	414.54	50.3333
AVLC	-1.23	404.51	54.3333
AVLI	-2.33	414.54	42.5
AVLL	-2.46	414.54	43
AVLN	-0.36	415.48	57
AVMI	-1.75	432.57	59.5
AVML	-1.88	432.57	58.1667
AVNI	-0.23	415.48	62.8333
AVNL	-0.36	415.48	52.6667
AVPI	-0.94	398.49	51
AVPL	-1.07	398.49	52
AVQI	-0.31	429.51	50
AVQL	-0.44	429.51	55.1667
AVRR	3.66	500.58	17.8333
AVSI	-0.62	388.45	47.6667
AVSL	-0.75	388.45	48.8333
AVTI	-0.83	402.48	58.8333
AVTL	-0.96	402.48	52
AVVI	-1.54	400.51	47.3333
AVVL	-1.67	400.51	59.5
CAAI	-0.14	376.45	64
CAAL	-0.27	376.45	61.1667
CACI	-0.66	408.51	55.8333
CACL	-0.79	408.51	65.6667
CAGI	0.51	362.43	65.3333
CAGL	0.38	362.43	56.6667
CAGP	1.77	346.38	57
CAHI	-0.53	442.52	53
CAHL	-0.66	442.52	57
CAIA	-0.14	376.45	57.6667
CAIC	-0.66	408.51	57.1667
CAIG	0.51	362.43	59.8333
CAIH	-0.53	442.52	42.5
CAII	-1.76	418.54	53.8333
CAIL	-1.89	418.54	65.8333
CAIM	-1.31	436.57	54.3333
CAIN	0.21	419.48	50.1667
CAIP	-0.5	402.49	42
CAIQ	0.13	433.51	52.6667
CAIS	-0.18	392.45	60.1667
CAIT	-0.39	406.48	53.8333
CAIV	-1.1	404.51	48.3333
CALA	-0.27	376.45	51.1667
CALC	-0.79	408.51	46.8333
CALG	0.38	362.43	57
CALH	-0.66	442.52	60.6667
CALI	-1.89	418.54	46.1667
CALL	-2.02	418.54	45
CALM	-1.44	436.57	60.6667
CALN	0.08	419.48	54.5
CALP	-0.63	402.49	49.5
CALQ	0	433.51	54.6667
CALS	-0.31	392.45	62
CALT	-0.52	406.48	50.5
CALV	-1.23	404.51	48.5
CAMI	-1.31	436.57	58
CAML	-1.44	436.57	48.1667
CANI	0.21	419.48	56.6667
CANL	0.08	419.48	56
CAPI	-0.5	402.49	54.8333
CAPL	-0.63	402.49	53.1667
CAQI	0.13	433.51	49.3333
CAQL	0	433.51	66.6667
CARR	4.1	504.58	22
CASI	-0.18	392.45	49
CASL	-0.31	392.45	54.1667
CATI	-0.39	406.48	49.5
CATL	-0.52	406.48	55
CAVG	1.17	348.4	53.5
CAVI	-1.1	404.51	49.6667
CAVL	-1.23	404.51	52.8333
CCAI	-0.66	408.51	59.6667
CCAL	-0.79	408.51	57
CCCI	-1.18	440.57	41.5
CCCL	-1.31	440.57	50.1667
CCGI	-0.01	394.49	52.8333
CCGL	-0.14	394.49	53.8333
CCHI	-1.05	474.58	48.1667
CCHL	-1.18	474.58	50.3333
CCIA	-0.66	408.51	57.6667
CCIG	-0.01	394.49	46.8333
CCII	-2.28	450.6	54.1667
CCIL	-2.41	450.6	43.8333
CCIS	-0.7	424.51	54.5
CCIT	-0.91	438.54	59.6667
CCLA	-0.79	408.51	44.5
CCLG	-0.14	394.49	47.1667
CCLI	-2.41	450.6	41.8333
CCLL	-2.54	450.6	48.5
CCLN	-0.44	451.54	45.6667
CCLS	-0.83	424.51	57
CCLT	-1.04	438.54	55.6667
CCMI	-1.83	468.63	54
CCML	-1.96	468.63	50
CCNI	-0.31	451.54	64.3333
CCNL	-0.44	451.54	52.8333
CCPI	-1.02	434.55	46.5
CCPL	-1.15	434.55	64.1667
CCQI	-0.39	465.57	41.5
CCQL	-0.52	465.57	54
CCRR	3.58	536.64	43.6667
CCSI	-0.7	424.51	49.5
CCSL	-0.83	424.51	51.6667
CCTI	-0.91	438.54	49.1667
CCTL	-1.04	438.54	48.3333
CCVI	-1.62	436.57	50.8333
CCVL	-1.75	436.57	49.1667
CDLN	3.22	463.49	50.3333
CDNL	3.22	463.49	47
CDRR	7.24	548.59	22.3333
CELN	3.21	477.52	50
CENL	3.21	477.52	53.1667
CERR	7.23	562.62	22.8333
CGAI	0.51	362.43	54.1667
CGAL	0.38	362.43	60.3333
CGCI	-0.01	394.49	48.3333
CGCL	-0.14	394.49	58
CGGI	1.16	348.41	47.5
CGGL	1.03	348.41	59.8333
CGHI	0.12	428.5	51.3333
CGHL	-0.01	428.5	47.3333
CGIA	0.51	362.43	61
CGIC	-0.01	394.49	51
CGIG	1.16	348.41	57.6667
CGIH	0.12	428.5	55.6667
CGII	-1.11	404.52	54.6667
CGIL	-1.24	404.52	47.6667
CGIM	-0.66	422.55	55.3333
CGIN	0.86	405.46	52
CGIP	0.15	388.47	56
CGIQ	0.78	419.49	63.6667
CGIS	0.47	378.43	47.1667
CGIT	0.26	392.46	50.1667
CGIV	-0.45	390.49	54.5
CGLA	0.38	362.43	55.1667
CGLC	-0.14	394.49	54.1667
CGLG	1.03	348.41	66.5
CGLH	-0.01	428.5	62.1667
CGLI	-1.24	404.52	52
CGLL	-1.37	404.52	49.6667
CGLM	-0.79	422.55	45.5
CGLN	0.73	405.46	40.8333
CGLP	0.02	388.47	54.5
CGLQ	0.65	419.49	55.5
CGLS	0.34	378.43	50
CGLT	0.13	392.46	50.8333
CGLV	-0.58	390.49	45.6667
CGMI	-0.66	422.55	62
CGML	-0.79	422.55	48.1667
CGNI	0.86	405.46	58.1667
CGNL	0.73	405.46	55.3333
CGPI	0.15	388.47	44.6667
CGPL	0.02	388.47	51
CGQI	0.78	419.49	47.8333
CGQL	0.65	419.49	58.3333
CGRR	4.75	490.56	19.6667
CGSI	0.47	378.43	57.5
CGSL	0.34	378.43	49.1667
CGTI	0.26	392.46	48.1667
CGTL	0.13	392.46	56.3333
CGVG	1.82	334.38	53.8333
CGVI	-0.45	390.49	54.6667
CGVL	-0.58	390.49	44.5
CHAI	-0.53	442.52	50.3333
CHAL	-0.66	442.52	52.6667
CHCI	-1.05	474.58	51
CHCL	-1.18	474.58	48.6667
CHGI	0.12	428.5	52.5
CHGL	-0.01	428.5	58.8333
CHHI	-0.92	508.59	46.3333
CHHL	-1.05	508.59	44
CHIA	-0.53	442.52	48
CHIG	0.12	428.5	48.3333
CHII	-2.15	484.61	43.3333
CHIL	-2.28	484.61	47.3333
CHIS	-0.57	458.52	45.6667
CHIT	-0.78	472.55	51.3333
CHLA	-0.66	442.52	57.8333
CHLG	-0.01	428.5	42.5
CHLI	-2.28	484.61	53.5
CHLL	-2.41	484.61	41.5
CHLN	-0.31	485.55	51.1667
CHLS	-0.7	458.52	56.5
CHLT	-0.91	472.55	48.6667
CHMI	-1.7	502.64	56.3333
CHML	-1.83	502.64	55.3333
CHNI	-0.18	485.55	49.1667
CHNL	-0.31	485.55	46.1667
CHPI	-0.89	468.56	45.3333
CHPL	-1.02	468.56	43.8333
CHQI	-0.26	499.58	48.8333
CHQL	-0.39	499.58	58.3333
CHRR	3.71	570.65	19.6667
CHSI	-0.57	458.52	52.5
CHSL	-0.7	458.52	53.8333
CHTI	-0.78	472.55	48.3333
CHTL	-0.91	472.55	43.8333
CHVI	-1.49	470.58	54.6667
CHVL	-1.62	470.58	48.8333
CIAA	-0.14	376.45	52
CIAC	-0.66	408.51	55
CIAG	0.51	362.43	51.6667
CIAH	-0.53	442.52	49
CIAI	-1.76	418.54	49.5
CIAL	-1.89	418.54	56.1667
CIAM	-1.31	436.57	51.3333
CIAN	0.21	419.48	51.1667
CIAP	-0.5	402.49	62.8333
CIAQ	0.13	433.51	51.8333
CIAS	-0.18	392.45	55.1667
CIAT	-0.39	406.48	55.5
CIAV	-1.1	404.51	53.1667
CICA	-0.66	408.51	53.1667
CICG	-0.01	394.49	41.5
CICI	-2.28	450.6	43.1667
CICL	-2.41	450.6	52.6667
CICS	-0.7	424.51	56
CICT	-0.91	438.54	52.3333
CIGA	0.51	362.43	52
CIGC	-0.01	394.49	64.3333
CIGE	3.64	420.47	52.1667
CIGG	1.16	348.41	56.1667
CIGH	0.12	428.5	54.1667
CIGI	-1.11	404.52	50
CIGL	-1.24	404.52	47.3333
CIGM	-0.66	422.55	48.6667
CIGN	0.86	405.46	57.6667
CIGP	0.15	388.47	60.1667
CIGQ	0.78	419.49	47.5
CIGS	0.47	378.43	53.3333
CIGT	0.26	392.46	54.6667
CIGV	-0.45	390.49	58
CIHA	-0.53	442.52	52
CIHG	0.12	428.5	55.6667
CIHI	-2.15	484.61	42.6667
CIHL	-2.28	484.61	44.3333
CIHS	-0.57	458.52	53.8333
CIHT	-0.78	472.55	46.5
CIIA	-1.76	418.54	53.6667
CIIG	-1.11	404.52	51.3333
CIII	-3.38	460.63	45.6667
CIIL	-3.51	460.63	62.1667
CIIS	-1.8	434.54	46.1667
CIIT	-2.01	448.57	51.5
CILA	-1.89	418.54	49.8333
CILG	-1.24	404.52	51.8333
CILI	-3.51	460.63	50.6667
CILL	-3.64	460.63	43.5
CILN	-1.54	461.57	51.8333
CILS	-1.93	434.54	54.3333
CILT	-2.14	448.57	52.1667
CIMA	-1.31	436.57	51.5
CIMG	-0.66	422.55	53.3333
CIMI	-2.93	478.66	48.8333
CIML	-3.06	478.66	51.6667
CIMS	-1.35	452.57	51
CIMT	-1.56	466.6	44
CINA	0.21	419.48	49.5
CING	0.86	405.46	50.6667
CINI	-1.41	461.57	55.3333
CINL	-1.54	461.57	46.5
CINS	0.17	435.48	56.6667
CINT	-0.04	449.51	53.6667
CIPA	-0.5	402.49	57.5
CIPG	0.15	388.47	57.6667
CIPI	-2.12	444.58	56.8333
CIPL	-2.25	444.58	63.6667
CIPS	-0.54	418.49	41.3333
CIPT	-0.75	432.52	47.6667
CIQA	0.13	433.51	52.6667
CIQG	0.78	419.49	60
CIQI	-1.49	475.6	43.8333
CIQL	-1.62	475.6	46.6667
CIQS	0.09	449.51	62.6667
CIQT	-0.12	463.54	51.8333
CIRR	2.48	546.67	55
CISA	-0.18	392.45	63.3333
CISC	-0.7	424.51	41.3333
CISG	0.47	378.43	52.1667
CISH	-0.57	458.52	47.8333
CISI	-1.8	434.54	54.3333
CISL	-1.93	434.54	44.1667
CISM	-1.35	452.57	40
CISN	0.17	435.48	50
CISP	-0.54	418.49	60.5
CISQ	0.09	449.51	55.8333
CISS	-0.22	408.45	51.3333
CIST	-0.43	422.48	48.6667
CISV	-1.14	420.51	51
CITA	-0.39	406.48	48.8333
CITC	-0.91	438.54	56.3333
CITG	0.26	392.46	48.1667
CITH	-0.78	472.55	46.5
CITI	-2.01	448.57	53.8333
CITL	-2.14	448.57	49.6667
CITM	-1.56	466.6	48.5
CITN	-0.04	449.51	51.5
CITP	-0.75	432.52	50
CITQ	-0.12	463.54	53.6667
CITS	-0.43	422.48	51.5
CITT	-0.64	436.51	45.5
CITV	-1.35	434.54	48
CIVA	-1.1	404.51	51.5
CIVG	-0.45	390.49	46.8333
CIVI	-2.72	446.6	51.6667
CIVL	-2.85	446.6	53
CIVS	-1.14	420.51	46.3333
CIVT	-1.35	434.54	51.1667
CKLN	2.38	476.58	49.3333
CKNL	2.38	476.58	49.6667
CKRR	6.4	561.68	17.5
CLAA	-0.27	376.45	53
CLAC	-0.79	408.51	62.6667
CLAG	0.38	362.43	58.6667
CLAH	-0.66	442.52	63.6667
CLAI	-1.89	418.54	47.8333
CLAL	-2.02	418.54	48.3333
CLAM	-1.44	436.57	51.3333
CLAN	0.08	419.48	51.6667
CLAP	-0.63	402.49	55.1667
CLAQ	0	433.51	50.5
CLAS	-0.31	392.45	54
CLAT	-0.52	406.48	56.5
CLAV	-1.23	404.51	57
CLCA	-0.79	408.51	59.3333
CLCG	-0.14	394.49	53.1667
CLCI	-2.41	450.6	57.1667
CLCL	-2.54	450.6	49.6667
CLCS	-0.83	424.51	49.1667
CLCT	-1.04	438.54	54.1667
CLGA	0.38	362.43	55.5
CLGC	-0.14	394.49	50.1667
CLGG	1.03	348.41	62.6667
CLGH	-0.01	428.5	46.6667
CLGI	-1.24	404.52	43
CLGL	-1.37	404.52	45.8333
CLGM	-0.79	422.55	52.3333
CLGN	0.73	405.46	57.3333
CLGP	0.02	388.47	49.1667
CLGQ	0.65	419.49	54
CLGS	0.34	378.43	63
CLGT	0.13	392.46	55.5
CLGV	-0.58	390.49	50
CLHA	-0.66	442.52	49.5
CLHG	-0.01	428.5	52.5
CLHI	-2.28	484.61	47.8333
CLHL	-2.41	484.61	49.8333
CLHS	-0.7	458.52	50.1667
CLHT	-0.91	472.55	48.6667
CLIA	-1.89	418.54	62
CLIG	-1.24	404.52	58
CLII	-3.51	460.63	49.1667
CLIL	-3.64	460.63	44.8333
CLIS	-1.93	434.54	47.8333
CLIT	-2.14	448.57	50.6667
CLLA	-2.02	418.54	52
CLLG	-1.37	404.52	54
CLLI	-3.64	460.63	58.1667
CLLL	-3.77	460.63	50.1667
CLLN	-1.67	461.57	51.5
CLLS	-2.06	434.54	50.8333
CLLT	-2.27	448.57	46.1667
CLMA	-1.44	436.57	62.3333
CLMG	-0.79	422.55	52.3333
CLMI	-3.06	478.66	53
CLML	-3.19	478.66	57.5
CLMS	-1.48	452.57	43.5
CLMT	-1.69	466.6	56.3333
CLNA	0.08	419.48	55
CLNC	-0.44	451.54	54.6667
CLND	3.22	463.49	49
CLNE	3.21	477.52	52.8333
CLNG	0.73	405.46	55.8333
CLNH	-0.31	485.55	51.5
CLNI	-1.54	461.57	49
CLNK	2.38	476.58	42.5
CLNL	-1.67	461.57	49.1667
CLNM	-1.09	479.6	54.3333
CLNN	0.43	462.51	58.1667
CLNP	-0.28	445.52	53.6667
CLNQ	0.35	476.54	57.1667
CLNR	1.39	504.59	50.5
CLNS	0.04	435.48	56
CLNT	-0.17	449.51	54.6667
CLNV	-0.88	447.54	54.8333
CLPA	-0.63	402.49	49.1667
CLPG	0.02	388.47	47
CLPI	-2.25	444.58	46.5
CLPL	-2.38	444.58	45.8333
CLPS	-0.67	418.49	61.5
CLPT	-0.88	432.52	43.6667
CLQA	0	433.51	57.6667
CLQG	0.65	419.49	56.3333
CLQI	-1.62	475.6	54.1667
CLQL	-1.75	475.6	52.8333
CLQS	-0.04	449.51	47.1667
CLQT	-0.25	463.54	51.1667
CLRR	2.35	546.67	44.1667
CLSA	-0.31	392.45	49
CLSC	-0.83	424.51	58
CLSG	0.34	378.43	47
CLSH	-0.7	458.52	44
CLSI	-1.93	434.54	50.3333
CLSL	-2.06	434.54	43.6667
CLSM	-1.48	452.57	44.8333
CLSN	0.04	435.48	46.3333
CLSP	-0.67	418.49	45.5
CLSQ	-0.04	449.51	48.5
CLSS	-0.35	408.45	56.5
CLST	-0.56	422.48	52.5
CLSV	-1.27	420.51	50.5
CLTA	-0.52	406.48	49.8333
CLTC	-1.04	438.54	52.1667
CLTG	0.13	392.46	50.3333
CLTH	-0.91	472.55	52.8333
CLTI	-2.14	448.57	45.1667
CLTL	-2.27	448.57	44.5
CLTM	-1.69	466.6	46.6667
CLTN	-0.17	449.51	51.8333
CLTP	-0.88	432.52	49.5
CLTQ	-0.25	463.54	48.8333
CLTS	-0.56	422.48	50.6667
CLTT	-0.77	436.51	45.6667
CLTV	-1.48	434.54	50
CLVA	-1.23	404.51	62.3333
CLVG	-0.58	390.49	57.6667
CLVI	-2.85	446.6	47.6667
CLVL	-2.98	446.6	64.6667
CLVS	-1.27	420.51	48
CLVT	-1.48	434.54	47.5
CMAI	-1.31	436.57	56.6667
CMAL	-1.44	436.57	45.3333
CMCI	-1.83	468.63	52.3333
CMCL	-1.96	468.63	54.3333
CMGI	-0.66	422.55	58.8333
CMGL	-0.79	422.55	45.6667
CMHI	-1.7	502.64	52.3333
CMHL	-1.83	502.64	52
CMIA	-1.31	436.57	54.8333
CMIG	-0.66	422.55	65
CMII	-2.93	478.66	46.6667
CMIL	-3.06	478.66	43.5
CMIS	-1.35	452.57	47.5
CMIT	-1.56	466.6	45.8333
CMLA	-1.44	436.57	51.5
CMLG	-0.79	422.55	58.5
CMLI	-3.06	478.66	50.6667
CMLL	-3.19	478.66	40.6667
CMLN	-1.09	479.6	50.3333
CMLS	-1.48	452.57	55.5
CMLT	-1.69	466.6	47.8333
CMMI	-2.48	496.69	42
CMML	-2.61	496.69	48.3333
CMNI	-0.96	479.6	47.6667
CMNL	-1.09	479.6	43.1667
CMPI	-1.67	462.61	50.6667
CMPL	-1.8	462.61	49.6667
CMQI	-1.04	493.63	54.3333
CMQL	-1.17	493.63	58.1667
CMRR	2.93	564.7	40
CMSI	-1.35	452.57	40.5
CMSL	-1.48	452.57	51.8333
CMTI	-1.56	466.6	53.6667
CMTL	-1.69	466.6	47.6667
CMVI	-2.27	464.63	63.1667
CMVL	-2.4	464.63	53.8333
CNAI	0.21	419.48	53.8333
CNAL	0.08	419.48	50.5
CNCI	-0.31	451.54	55.1667
CNCL	-0.44	451.54	61.5
CNGI	0.86	405.46	67.3333
CNGL	0.73	405.46	49
CNHI	-0.18	485.55	51
CNHL	-0.31	485.55	54.5
CNIA	0.21	419.48	54.3333
CNIG	0.86	405.46	61.6667
CNII	-1.41	461.57	53.3333
CNIL	-1.54	461.57	47.5
CNIS	0.17	435.48	48.8333
CNIT	-0.04	449.51	43.5
CNLA	0.08	419.48	51.3333
CNLC	-0.44	451.54	52.5
CNLD	3.22	463.49	43.1667
CNLE	3.21	477.52	38.6667
CNLG	0.73	405.46	60.1667
CNLH	-0.31	485.55	50.6667
CNLI	-1.54	461.57	53.6667
CNLK	2.38	476.58	52
CNLL	-1.67	461.57	47.5
CNLM	-1.09	479.6	44.5
CNLN	0.43	462.51	51.6667
CNLP	-0.28	445.52	61
CNLQ	0.35	476.54	50.3333
CNLR	1.39	504.59	55.1667
CNLS	0.04	435.48	56.5
CNLT	-0.17	449.51	55.8333
CNLV	-0.88	447.54	49.6667
CNMI	-0.96	479.6	52.1667
CNML	-1.09	479.6	56
CNNI	0.56	462.51	53.6667
CNNL	0.43	462.51	55.5
CNPI	-0.15	445.52	61.1667
CNPL	-0.28	445.52	49.3333
CNQI	0.48	476.54	51
CNQL	0.35	476.54	50.8333
CNRR	4.45	547.61	10.1667
CNSI	0.17	435.48	43.8333
CNSL	0.04	435.48	53.8333
CNTI	-0.04	449.51	45.5
CNTL	-0.17	449.51	46.5
CNVI	-0.75	447.54	49.1667
CNVL	-0.88	447.54	44.5
CPAI	-0.5	402.49	50.5
CPAL	-0.63	402.49	51.5
CPAS	1.08	376.4	64.6667
CPAT	0.87	390.43	51.5
CPCI	-1.02	434.55	46.3333
CPCL	-1.15	434.55	49.8333
CPGG	2.42	332.36	58
CPGI	0.15	388.47	49.3333
CPGL	0.02	388.47	46.1667
CPHI	-0.89	468.56	55
CPHL	-1.02	468.56	42.5
CPIA	-0.5	402.49	52.8333
CPIG	0.15	388.47	54.1667
CPII	-2.12	444.58	52
CPIL	-2.25	444.58	58.5
CPIS	-0.54	418.49	51.5
CPIT	-0.75	432.52	55.3333
CPLA	-0.63	402.49	64.6667
CPLG	0.02	388.47	47.3333
CPLI	-2.25	444.58	49.1667
CPLL	-2.38	444.58	46.6667
CPLN	-0.28	445.52	52.3333
CPLS	-0.67	418.49	50
CPLT	-0.88	432.52	47.5
CPMI	-1.67	462.61	58.1667
CPML	-1.8	462.61	53
CPNI	-0.15	445.52	51.6667
CPNL	-0.28	445.52	48.5
CPPI	-0.86	428.53	41.6667
CPPL	-0.99	428.53	48.3333
CPQI	-0.23	459.55	58.3333
CPQL	-0.36	459.55	51.3333
CPRR	3.74	530.62	55.6667
CPSI	-0.54	418.49	49.6667
CPSL	-0.67	418.49	52.5
CPTI	-0.75	432.52	44.6667
CPTL	-0.88	432.52	44.5
CPVI	-1.46	430.55	50
CPVL	-1.59	430.55	51
CQAI	0.13	433.51	57.3333
CQAL	0	433.51	58.6667
CQCI	-0.39	465.57	53.5
CQCL	-0.52	465.57	57.3333
CQGI	0.78	419.49	58.3333
CQGL	0.65	419.49	52.1667
CQHI	-0.26	499.58	45
CQHL	-0.39	499.58	50.3333
CQIA	0.13	433.51	51.8333
CQIG	0.78	419.49	51.5
CQII	-1.49	475.6	58.6667
CQIL	-1.62	475.6	51.6667
CQIS	0.09	449.51	52.6667
CQIT	-0.12	463.54	59.5
CQLA	0	433.51	54
CQLG	0.65	419.49	47.3333
CQLI	-1.62	475.6	54.1667
CQLL	-1.75	475.6	48.1667
CQLN	0.35	476.54	59.1667
CQLS	-0.04	449.51	44.3333
CQLT	-0.25	463.54	53.8333
CQMI	-1.04	493.63	51.8333
CQML	-1.17	493.63	48.1667
CQNI	0.48	476.54	51.8333
CQNL	0.35	476.54	49.6667
CQPI	-0.23	459.55	55.8333
CQPL	-0.36	459.55	48.6667
CQQI	0.4	490.57	57.3333
CQQL	0.27	490.57	57.3333
CQRR	4.37	561.64	27.3333
CQSI	0.09	449.51	54.5
CQSL	-0.04	449.51	57.3333
CQTI	-0.12	463.54	55.8333
CQTL	-0.25	463.54	57.1667
CQVI	-0.83	461.57	47.1667
CQVL	-0.96	461.57	44.8333
CRLN	1.39	504.59	48.3333
CRNL	1.39	504.59	51.3333
CRRA	4.1	504.58	15.3333
CRRC	3.58	536.64	35.8333
CRRD	7.24	548.59	21
CRRE	7.23	562.62	20.8333
CRRG	4.75	490.56	12.3333
CRRH	3.71	570.65	17.5
CRRI	2.48	546.67	43.8333
CRRK	6.4	561.68	19
CRRL	2.35	546.67	47.1667
CRRM	2.93	564.7	40.3333
CRRN	4.45	547.61	12.8333
CRRP	3.74	530.62	49.8333
CRRQ	4.37	561.64	15.5
CRRR	5.41	589.69	15.3333
CRRS	4.06	520.58	11.8333
CRRT	3.85	534.61	13.6667
CRRV	3.14	532.64	46.6667
CSAI	-0.18	392.45	56.1667
CSAL	-0.31	392.45	46
CSAP	1.08	376.4	55.6667
CSCI	-0.7	424.51	57
CSCL	-0.83	424.51	63.8333
CSGI	0.47	378.43	44
CSGL	0.34	378.43	53.8333
CSHI	-0.57	458.52	46
CSHL	-0.7	458.52	51.1667
CSIA	-0.18	392.45	57.1667
CSIC	-0.7	424.51	56.5
CSIG	0.47	378.43	49.3333
CSIH	-0.57	458.52	51.3333
CSII	-1.8	434.54	51.6667
CSIL	-1.93	434.54	46.6667
CSIM	-1.35	452.57	49.5
CSIN	0.17	435.48	47.8333
CSIP	-0.54	418.49	51.3333
CSIQ	0.09	449.51	49.5
CSIS	-0.22	408.45	55.3333
CSIT	-0.43	422.48	53.6667
CSIV	-1.14	420.51	52.5
CSLA	-0.31	392.45	50.1667
CSLC	-0.83	424.51	49.3333
CSLG	0.34	378.43	52.3333
CSLH	-0.7	458.52	54.1667
CSLI	-1.93	434.54	41.3333
CSLL	-2.06	434.54	53.8333
CSLM	-1.48	452.57	40.5
CSLN	0.04	435.48	49.5
CSLP	-0.67	418.49	53.6667
CSLQ	-0.04	449.51	45.6667
CSLS	-0.35	408.45	52.1667
CSLT	-0.56	422.48	50.6667
CSLV	-1.27	420.51	47
CSMI	-1.35	452.57	55
CSML	-1.48	452.57	44.6667
CSNI	0.17	435.48	44.6667
CSNL	0.04	435.48	59.5
CSPI	-0.54	418.49	48.1667
CSPL	-0.67	418.49	45.8333
CSQI	0.09	449.51	48
CSQL	-0.04	449.51	46.1667
CSRR	4.06	520.58	18.5
CSSI	-0.22	408.45	56.5
CSSL	-0.35	408.45	45.5
CSTI	-0.43	422.48	50
CSTL	-0.56	422.48	53.5
CSVI	-1.14	420.51	55.5
CSVL	-1.27	420.51	48.5
CTAI	-0.39	406.48	48.5
CTAL	-0.52	406.48	56.1667
CTAP	0.87	390.43	55.8333
CTCI	-0.91	438.54	57
CTCL	-1.04	438.54	60.5
CTGI	0.26	392.46	56.8333
CTGL	0.13	392.46	56.6667
CTHI	-0.78	472.55	46.8333
CTHL	-0.91	472.55	50.3333
CTIA	-0.39	406.48	53.6667
CTIC	-0.91	438.54	51.3333
CTIG	0.26	392.46	45.1667
CTIH	-0.78	472.55	53.8333
CTII	-2.01	448.57	42.3333
CTIL	-2.14	448.57	49
CTIM	-1.56	466.6	52.5
CTIN	-0.04	449.51	54.3333
CTIP	-0.75	432.52	55.5
CTIQ	-0.12	463.54	55.3333
CTIS	-0.43	422.48	54.5
CTIT	-0.64	436.51	58.5
CTIV	-1.35	434.54	53.5
CTLA	-0.52	406.48	50.8333
CTLC	-1.04	438.54	47.3333
CTLG	0.13	392.46	54.3333
CTLH	-0.91	472.55	49.6667
CTLI	-2.14	448.57	47.5
CTLL	-2.27	448.57	52.8333
CTLM	-1.69	466.6	49.6667
CTLN	-0.17	449.51	47.5
CTLP	-0.88	432.52	52
CTLQ	-0.25	463.54	50.8333
CTLS	-0.56	422.48	58.6667
CTLT	-0.77	436.51	42
CTLV	-1.48	434.54	43.8333
CTMI	-1.56	466.6	54.1667
CTML	-1.69	466.6	49.5
CTNI	-0.04	449.51	59.5
CTNL	-0.17	449.51	62
CTPI	-0.75	432.52	61.5
CTPL	-0.88	432.52	46.3333
CTQI	-0.12	463.54	51.3333
CTQL	-0.25	463.54	48
CTRR	3.85	534.61	21.3333
CTSI	-0.43	422.48	49.3333
CTSL	-0.56	422.48	51.6667
CTTI	-0.64	436.51	55.3333
CTTL	-0.77	436.51	44.6667
CTVI	-1.35	434.54	51.8333
CTVL	-1.48	434.54	54.6667
CVAI	-1.1	404.51	54.3333
CVAL	-1.23	404.51	53
CVAT	0.27	392.45	43.8333
CVCI	-1.62	436.57	44.1667
CVCL	-1.75	436.57	56.6667
CVGI	-0.45	390.49	59
CVGL	-0.58	390.49	57.6667
CVHI	-1.49	470.58	39.6667
CVHL	-1.62	470.58	43.5
CVIA	-1.1	404.51	58.6667
CVIG	-0.45	390.49	44.8333
CVII	-2.72	446.6	51.8333
CVIL	-2.85	446.6	38.3333
CVIS	-1.14	420.51	49.6667
CVIT	-1.35	434.54	61.1667
CVLA	-1.23	404.51	48
CVLG	-0.58	390.49	53
CVLI	-2.85	446.6	41
CVLL	-2.98	446.6	52.1667
CVLN	-0.88	447.54	49.6667
CVLS	-1.27	420.51	50
CVLT	-1.48	434.54	47.8333
CVMI	-2.27	464.63	48
CVML	-2.4	464.63	46.3333
CVNI	-0.75	447.54	53.8333
CVNL	-0.88	447.54	51.5
CVPI	-1.46	430.55	48
CVPL	-1.59	430.55	44.5
CVQI	-0.83	461.57	58.1667
CVQL	-0.96	461.57	45.1667
CVRR	3.14	532.64	47.3333
CVSI	-1.14	420.51	47.5
CVSL	-1.27	420.51	45.8333
CVTI	-1.35	434.54	50
CVTL	-1.48	434.54	51.1667
CVVI	-2.06	432.57	52.1667
CVVL	-2.19	432.57	52.6667
DAGI	4.17	374.38	55.3333
DAGL	4.04	374.38	51.1667
DAGP	5.43	358.33	45.5
DAIA	3.52	388.4	43.3333
DAIN	3.87	431.43	38
DALA	3.39	388.4	45.3333
DALN	3.74	431.43	36.5
DANL	3.74	431.43	47.5
DAQL	3.66	445.46	46.1667
DARR	7.76	516.53	5.5
DASI	3.48	404.4	57.1667
DAVG	4.83	360.35	27.6667
DCLN	3.22	463.49	51
DCNL	3.22	463.49	51.1667
DCRR	7.24	548.59	8.16667
DDLN	6.88	475.44	22.1667
DDNL	6.88	475.44	43.3333
DDRR	10.9	560.54	5.5
DELN	6.87	489.47	22.3333
DENL	6.87	489.47	40.6667
DERR	10.89	574.57	4
DGGI	4.82	360.36	58
DGGL	4.69	360.36	53.1667
DGIA	4.17	374.38	46.1667
DGIG	4.82	360.36	41.3333
DGLA	4.04	374.38	47.3333
DGLN	4.39	417.41	32.3333
DGNL	4.39	417.41	44
DGRR	8.41	502.51	4.66667
DGVG	5.48	346.33	34.8333
DHLN	3.35	497.5	39.5
DHNL	3.35	497.5	45.5
DHRR	7.37	582.6	3.66667
DIAS	3.48	404.4	43.5
DIGA	4.17	374.38	37.6667
DIGE	7.3	432.42	36.6667
DIGQ	4.44	431.44	39.8333
DILN	2.12	473.52	48.5
DINL	2.12	473.52	52.5
DIQG	4.44	431.44	45.3333
DIRR	6.14	558.62	29.1667
DKLN	6.04	488.53	44.1667
DKNL	6.04	488.53	45.3333
DKRR	10.06	573.63	8
DLAG	4.04	374.38	41
DLGA	4.04	374.38	46.1667
DLLN	1.99	473.52	52
DLNA	3.74	431.43	35.5
DLNC	3.22	463.49	51.8333
DLND	6.88	475.44	30.3333
DLNE	6.87	489.47	26.1667
DLNG	4.39	417.41	33.3333
DLNH	3.35	497.5	38.1667
DLNI	2.12	473.52	44.8333
DLNK	6.04	488.53	32.1667
DLNL	1.99	473.52	50.1667
DLNM	2.57	491.55	50.5
DLNN	4.09	474.46	28.1667
DLNP	3.38	457.47	51.8333
DLNQ	4.01	488.49	33.8333
DLNR	5.05	516.54	36
DLNS	3.7	447.43	37.3333
DLNT	3.49	461.46	45.1667
DLNV	2.78	459.49	44.8333
DLQA	3.66	445.46	47.3333
DLRR	6.01	558.62	31
DMLN	2.57	491.55	57.3333
DMNL	2.57	491.55	56.5
DMRR	6.59	576.65	19.5
DNGI	4.52	417.41	49.8333
DNIA	3.87	431.43	37.6667
DNLA	3.74	431.43	37.1667
DNLC	3.22	463.49	50.5
DNLD	6.88	475.44	30.3333
DNLE	6.87	489.47	27.6667
DNLG	4.39	417.41	41.1667
DNLH	3.35	497.5	47.5
DNLI	2.12	473.52	48
DNLK	6.04	488.53	33.8333
DNLL	1.99	473.52	52.5
DNLM	2.57	491.55	53.8333
DNLN	4.09	474.46	27
DNLP	3.38	457.47	53.1667
DNLQ	4.01	488.49	38.1667
DNLR	5.05	516.54	35.6667
DNLS	3.7	447.43	45.1667
DNLT	3.49	461.46	53
DNLV	2.78	459.49	59.1667
DNNL	4.09	474.46	53
DNQL	4.01	488.49	44.5
DNRR	8.11	559.56	5.16667
DPAS	4.74	388.35	40.6667
DPAT	4.53	402.38	45.3333
DPGG	6.08	344.31	35.5
DPLN	3.38	457.47	52.1667
DPNL	3.38	457.47	51.6667
DPRR	7.4	542.57	30.6667
DQLN	4.01	488.49	33.6667
DQNL	4.01	488.49	47.6667
DQRR	8.03	573.59	5.16667
DRLN	5.05	516.54	37.5
DRNL	5.05	516.54	41.8333
DRRA	7.76	516.53	4.83333
DRRC	7.24	548.59	15.6667
DRRD	10.9	560.54	1.33333
DRRE	10.89	574.57	3
DRRG	8.41	502.51	5
DRRH	7.37	582.6	2.5
DRRI	6.14	558.62	46.3333
DRRK	10.06	573.63	7.33333
DRRL	6.01	558.62	45.3333
DRRM	6.59	576.65	31.3333
DRRN	8.11	559.56	2.83333
DRRP	7.4	542.57	35.8333
DRRQ	8.03	573.59	4
DRRR	9.07	601.64	5.5
DRRS	7.72	532.53	2.83333
DRRT	7.51	546.56	1.83333
DRRV	6.8	544.59	31.1667
DSAI	3.48	404.4	59.1667
DSAP	4.74	388.35	51.3333
DSLN	3.7	447.43	34.3333
DSNL	3.7	447.43	49
DSRR	7.72	532.53	2.66667
DTAP	4.53	402.38	54.8333
DTLN	3.49	461.46	32
DTNL	3.49	461.46	49.8333
DTRR	7.51	546.56	2.16667
DVAT	3.93	404.4	43.3333
DVLN	2.78	459.49	52.6667
DVNL	2.78	459.49	51.6667
DVRR	6.8	544.59	15.3333
EAGI	4.16	388.41	56.6667
EAGL	4.03	388.41	51.3333
EAGP	5.42	372.36	47.5
EAIA	3.51	402.43	41.3333
EAIN	3.86	445.46	34.8333
EALA	3.38	402.43	48.6667
EALN	3.73	445.46	40.6667
EANL	3.73	445.46	51.5
EAQL	3.65	459.49	50.8333
EARR	7.75	530.56	11
EASI	3.47	418.43	57.5
EAVG	4.82	374.38	31.6667
ECLN	3.21	477.52	43.8333
ECNL	3.21	477.52	45.8333
ECRR	7.23	562.62	9.33333
EDLN	6.87	489.47	22.5
EDNL	6.87	489.47	45.8333
EDRR	10.89	574.57	2.5
EELN	6.86	503.5	23.1667
EENL	6.86	503.5	36.6667
EERR	10.88	588.6	4.33333
EGGI	4.81	374.39	56.8333
EGGL	4.68	374.39	53
EGIA	4.16	388.41	47
EGIG	4.81	374.39	53.3333
EGLA	4.03	388.41	47.1667
EGLN	4.38	431.44	42.1667
EGNL	4.38	431.44	46.8333
EGRR	8.4	516.54	6.16667
EGVG	5.47	360.36	32.5
EHLN	3.34	511.53	41.5
EHNL	3.34	511.53	46.8333
EHRR	7.36	596.63	3
EIAS	3.47	418.43	47.5
EIGA	4.16	388.41	39.1667
EIGE	7.29	446.45	40
EIGQ	4.43	445.47	31.6667
EILN	2.11	487.55	50.6667
EINL	2.11	487.55	53.5
EIQG	4.43	445.47	37.8333
EIRR	6.13	572.65	21
EKLN	6.03	502.56	39.6667
EKNL	6.03	502.56	48.5
EKRR	10.05	587.66	8.16667
ELAG	4.03	388.41	46
ELGA	4.03	388.41	40.8333
ELLN	1.98	487.55	46.1667
ELNA	3.73	445.46	35.5
ELNC	3.21	477.52	48.1667
ELND	6.87	489.47	22.8333
ELNE	6.86	503.5	29.3333
ELNG	4.38	431.44	36.6667
ELNH	3.34	511.53	34.8333
ELNI	2.11	487.55	50.5
ELNK	6.03	502.56	30.6667
ELNL	1.98	487.55	57.6667
ELNM	2.56	505.58	48.8333
ELNN	4.08	488.49	29.5
ELNP	3.37	471.5	47.1667
ELNQ	4	502.52	32.1667
ELNR	5.04	530.57	33
ELNS	3.69	461.46	45.1667
ELNT	3.48	475.49	46.3333
ELNV	2.77	473.52	52.8333
ELQA	3.65	459.49	41.3333
ELRR	6	572.65	31.3333
EMLN	2.56	505.58	52
EMNL	2.56	505.58	51.5
EMRR	6.58	590.68	18.3333
ENGI	4.51	431.44	49.8333
ENIA	3.86	445.46	44.5
ENLA	3.73	445.46	42.5
ENLC	3.21	477.52	56.3333
ENLD	6.87	489.47	21.3333
ENLE	6.86	503.5	24.1667
ENLG	4.38	431.44	41
ENLH	3.34	511.53	43.3333
ENLI	2.11	487.55	63.5
ENLK	6.03	502.56	38.1667
ENLL	1.98	487.55	56.6667
ENLM	2.56	505.58	44.3333
ENLN	4.08	488.49	25.3333
ENLP	3.37	471.5	55.3333
ENLQ	4	502.52	33
ENLR	5.04	530.57	37.1667
ENLS	3.69	461.46	47.1667
ENLT	3.48	475.49	46.5
ENLV	2.77	473.52	46
ENNL	4.08	488.49	42.5
ENQL	4	502.52	45.8333
ENRR	8.1	573.59	4.83333
EPAS	4.73	402.38	42.5
EPAT	4.52	416.41	36.1667
EPGG	6.07	358.34	38.8333
EPLN	3.37	471.5	42
EPNL	3.37	471.5	50.1667
EPRR	7.39	556.6	27.3333
EQLN	4	502.52	38.3333
EQNL	4	502.52	39.3333
EQRR	8.02	587.62	5.16667
ERLN	5.04	530.57	37
ERNL	5.04	530.57	47.5
ERRA	7.75	530.56	4.5
ERRC	7.23	562.62	18.8333
ERRD	10.89	574.57	0.833333
ERRE	10.88	588.6	8.16667
ERRG	8.4	516.54	5.66667
ERRH	7.36	596.63	4
ERRI	6.13	572.65	40.5
ERRK	10.05	587.66	6.66667
ERRL	6	572.65	44.8333
ERRM	6.58	590.68	28.1667
ERRN	8.1	573.59	5.16667
ERRP	7.39	556.6	38
ERRQ	8.02	587.62	7.83333
ERRR	9.06	615.67	9
ERRS	7.71	546.56	2.16667
ERRT	7.5	560.59	4.33333
ERRV	6.79	558.62	32
ESAI	3.47	418.43	50.8333
ESAP	4.73	402.38	46.1667
ESLN	3.69	461.46	41
ESNL	3.69	461.46	53.1667
ESRR	7.71	546.56	4.16667
ETAP	4.52	416.41	47.1667
ETLN	3.48	475.49	39.3333
ETNL	3.48	475.49	45.8333
ETRR	7.5	560.59	3.5
EVAT	3.92	418.43	33
EVLN	2.77	473.52	49.6667
EVNL	2.77	473.52	49
EVRR	6.79	558.62	15.6667
GAAI	1.03	330.37	62
GAAL	0.9	330.37	61.5
GACI	0.51	362.43	54
GACL	0.38	362.43	52
GAGI	1.68	316.35	59.6667
GAGL	1.55	316.35	56
GAGP	2.94	300.3	60
GAHI	0.64	396.44	61.5
GAHL	0.51	396.44	49.5
GAIA	1.03	330.37	59.5
GAIC	0.51	362.43	62.5
GAII	-0.59	372.46	49.1667
GAIL	-0.72	372.46	58.3333
GAIN	1.38	373.4	54.5
GALA	0.9	330.37	56.3333
GALC	0.38	362.43	64.1667
GALI	-0.72	372.46	60.1667
GALL	-0.85	372.46	54.1667
GALN	1.25	373.4	62.8333
GAMI	-0.14	390.49	72.3333
GAML	-0.27	390.49	50.3333
GANI	1.38	373.4	55.6667
GANL	1.25	373.4	54.3333
GAPI	0.67	356.41	51.3333
GAPL	0.54	356.41	60
GAQI	1.3	387.43	52.5
GAQL	1.17	387.43	57.6667
GARR	5.27	458.5	7.83333
GASI	0.99	346.37	61.5
GASL	0.86	346.37	49
GATI	0.78	360.4	66.5
GATL	0.65	360.4	62.1667
GAVG	2.34	302.32	55.3333
GAVI	0.07	358.43	51
GAVL	-0.06	358.43	53.8333
GCAI	0.51	362.43	50.5
GCAL	0.38	362.43	52.1667
GCCI	-0.01	394.49	51.6667
GCCL	-0.14	394.49	45.5
GCGI	1.16	348.41	64.3333
GCGL	1.03	348.41	53.6667
GCHI	0.12	428.5	48
GCHL	-0.01	428.5	44
GCIA	0.51	362.43	50.5
GCIC	-0.01	394.49	57.6667
GCIG	1.16	348.41	49.3333
GCIH	0.12	428.5	55.3333
GCII	-1.11	404.52	52.5
GCIL	-1.24	404.52	52.5
GCIM	-0.66	422.55	49.3333
GCIN	0.86	405.46	59.3333
GCIP	0.15	388.47	52.3333
GCIQ	0.78	419.49	51.3333
GCIS	0.47	378.43	55.1667
GCIT	0.26	392.46	60.1667
GCIV	-0.45	390.49	42.1667
GCLA	0.38	362.43	49.8333
GCLC	-0.14	394.49	42.8333
GCLG	1.03	348.41	54.3333
GCLH	-0.01	428.5	53.8333
GCLI	-1.24	404.52	49
GCLL	-1.37	404.52	51.3333
GCLM	-0.79	422.55	57.5
GCLN	0.73	405.46	53.3333
GCLP	0.02	388.47	56.8333
GCLQ	0.65	419.49	51.5
GCLS	0.34	378.43	62.1667
GCLT	0.13	392.46	52.5
GCLV	-0.58	390.49	48.3333
GCMI	-0.66	422.55	59.6667
GCML	-0.79	422.55	56.8333
GCNI	0.86	405.46	65.5
GCNL	0.73	405.46	54.5
GCPI	0.15	388.47	59.6667
GCPL	0.02	388.47	53.6667
GCQI	0.78	419.49	54
GCQL	0.65	419.49	51.5
GCRR	4.75	490.56	9.33333
GCSI	0.47	378.43	48.1667
GCSL	0.34	378.43	47
GCTI	0.26	392.46	59
GCTL	0.13	392.46	51.8333
GCVI	-0.45	390.49	51.3333
GCVL	-0.58	390.49	49.1667
GDLN	4.39	417.41	36.3333
GDNL	4.39	417.41	56
GDRR	8.41	502.51	2.5
GELN	4.38	431.44	45.5
GENL	4.38	431.44	49.1667
GERR	8.4	516.54	4.83333
GGAI	1.68	316.35	66
GGAL	1.55	316.35	57.5
GGCI	1.16	348.41	57.1667
GGCL	1.03	348.41	61.8333
GGGI	2.33	302.33	53.8333
GGGL	2.2	302.33	53.3333
GGHI	1.29	382.42	53.1667
GGHL	1.16	382.42	51.5
GGIA	1.68	316.35	58.8333
GGIC	1.16	348.41	52.6667
GGID	4.82	360.36	53
GGIE	4.81	374.39	51.1667
GGIG	2.33	302.33	58.8333
GGIH	1.29	382.42	41.8333
GGII	0.06	358.44	48
GGIK	3.98	373.45	36.5
GGIL	-0.07	358.44	58
GGIM	0.51	376.47	57.1667
GGIN	2.03	359.38	54.5
GGIP	1.32	342.39	53.6667
GGIQ	1.95	373.41	57.3333
GGIR	2.99	401.46	41.1667
GGIS	1.64	332.35	52
GGIT	1.43	346.38	47.8333
GGIV	0.72	344.41	57.8333
GGLA	1.55	316.35	46.8333
GGLC	1.03	348.41	55.8333
GGLD	4.69	360.36	48.5
GGLE	4.68	374.39	43.5
GGLG	2.2	302.33	52.8333
GGLH	1.16	382.42	47
GGLI	-0.07	358.44	57.5
GGLK	3.85	373.45	48.1667
GGLL	-0.2	358.44	64.1667
GGLM	0.38	376.47	47.6667
GGLN	1.9	359.38	50.3333
GGLP	1.19	342.39	59.1667
GGLQ	1.82	373.41	51.3333
GGLR	2.86	401.46	48
GGLS	1.51	332.35	48.1667
GGLT	1.3	346.38	44.3333
GGLV	0.59	344.41	55.1667
GGMI	0.51	376.47	52.3333
GGML	0.38	376.47	54.5
GGNI	2.03	359.38	55
GGNL	1.9	359.38	54.5
GGPI	1.32	342.39	64.6667
GGPL	1.19	342.39	52
GGQI	1.95	373.41	56.6667
GGQL	1.82	373.41	56.5
GGRR	5.92	444.48	4.83333
GGSI	1.64	332.35	41.3333
GGSL	1.51	332.35	56
GGTI	1.43	346.38	55.5
GGTL	1.3	346.38	50.5
GGVG	2.99	288.3	58.1667
GGVI	0.72	344.41	47.3333
GGVL	0.59	344.41	62.3333
GHAI	0.64	396.44	53.6667
GHAL	0.51	396.44	52.1667
GHCI	0.12	428.5	46.8333
GHCL	-0.01	428.5	49.8333
GHGI	1.29	382.42	48.5
GHGL	1.16	382.42	44.8333
GHHI	0.25	462.51	45.1667
GHHL	0.12	462.51	44
GHIC	0.12	428.5	52
GHII	-0.98	438.53	46
GHIL	-1.11	438.53	49.3333
GHLC	-0.01	428.5	47.6667
GHLI	-1.11	438.53	55.5
GHLL	-1.24	438.53	51.6667
GHLN	0.86	439.47	41
GHMI	-0.53	456.56	62
GHML	-0.66	456.56	46.8333
GHNI	0.99	439.47	54
GHNL	0.86	439.47	44.8333
GHPI	0.28	422.48	46.3333
GHPL	0.15	422.48	54.1667
GHQI	0.91	453.5	48.1667
GHQL	0.78	453.5	47.6667
GHRR	4.88	524.57	4.83333
GHSI	0.6	412.44	40.5
GHSL	0.47	412.44	56.6667
GHTI	0.39	426.47	51
GHTL	0.26	426.47	42.3333
GHVI	-0.32	424.5	45.6667
GHVL	-0.45	424.5	53.1667
GIAA	1.03	330.37	63.1667
GIAC	0.51	362.43	56.5
GIAD	4.17	374.38	43.1667
GIAE	4.16	388.41	45
GIAG	1.68	316.35	57
GIAH	0.64	396.44	46.5
GIAI	-0.59	372.46	52.8333
GIAK	3.33	387.47	44.1667
GIAL	-0.72	372.46	55.5
GIAM	-0.14	390.49	55.3333
GIAN	1.38	373.4	50.8333
GIAP	0.67	356.41	51.5
GIAQ	1.3	387.43	51
GIAR	2.34	415.48	42.1667
GIAS	0.99	346.37	47
GIAT	0.78	360.4	52.1667
GIAV	0.07	358.43	56.1667
GICA	0.51	362.43	66.6667
GICC	-0.01	394.49	54.8333
GICG	1.16	348.41	47.5
GICH	0.12	428.5	46.8333
GICI	-1.11	404.52	57.3333
GICL	-1.24	404.52	50.6667
GICM	-0.66	422.55	50.8333
GICN	0.86	405.46	56.3333
GICP	0.15	388.47	43.3333
GICQ	0.78	419.49	46.5
GICS	0.47	378.43	57
GICT	0.26	392.46	54.1667
GICV	-0.45	390.49	52.8333
GIGA	1.68	316.35	60.3333
GIGC	1.16	348.41	50.6667
GIGD	4.82	360.36	49.5
GIGE	4.81	374.39	47.6667
GIGG	2.33	302.33	48.5
GIGH	1.29	382.42	50
GIGI	0.06	358.44	54.1667
GIGK	3.98	373.45	50.8333
GIGL	-0.07	358.44	46.6667
GIGM	0.51	376.47	52.8333
GIGN	2.03	359.38	60.8333
GIGP	1.32	342.39	53.8333
GIGQ	1.95	373.41	65.3333
GIGR	2.99	401.46	41.8333
GIGS	1.64	332.35	51
GIGT	1.43	346.38	52.3333
GIGV	0.72	344.41	55
GIHC	0.12	428.5	54.1667
GIHI	-0.98	438.53	56.3333
GIHL	-1.11	438.53	49.3333
GIIC	-1.11	404.52	48.1667
GIII	-2.21	414.55	58.1667
GIIL	-2.34	414.55	49.5
GILC	-1.24	404.52	50
GILI	-2.34	414.55	50.3333
GILL	-2.47	414.55	45.6667
GILN	-0.37	415.49	45.5
GIMC	-0.66	422.55	49.8333
GIMI	-1.76	432.58	49
GIML	-1.89	432.58	50.8333
GINC	0.86	405.46	54.3333
GINI	-0.24	415.49	61.3333
GINL	-0.37	415.49	56.8333
GIPC	0.15	388.47	50.5
GIPI	-0.95	398.5	53
GIPL	-1.08	398.5	52.6667
GIQC	0.78	419.49	43
GIQG	1.95	373.41	59
GIQI	-0.32	429.52	52
GIQL	-0.45	429.52	48.6667
GIRR	3.65	500.59	34.5
GISC	0.47	378.43	48.3333
GISI	-0.63	388.46	45.8333
GISL	-0.76	388.46	51.3333
GITC	0.26	392.46	47.6667
GITI	-0.84	402.49	51.8333
GITL	-0.97	402.49	52
GIVC	-0.45	390.49	50.6667
GIVI	-1.55	400.52	50
GIVL	-1.68	400.52	43.3333
GKLN	3.55	430.5	43.1667
GKNL	3.55	430.5	46.1667
GKRR	7.57	515.6	9.66667
GLAA	0.9	330.37	59.6667
GLAC	0.38	362.43	57.8333
GLAD	4.04	374.38	54.1667
GLAE	4.03	388.41	58.1667
GLAG	1.55	316.35	64.6667
GLAH	0.51	396.44	57.1667
GLAI	-0.72	372.46	55
GLAK	3.2	387.47	44.1667
GLAL	-0.85	372.46	51.3333
GLAM	-0.27	390.49	54.8333
GLAN	1.25	373.4	59.5
GLAP	0.54	356.41	49.8333
GLAQ	1.17	387.43	45.8333
GLAR	2.21	415.48	46.5
GLAS	0.86	346.37	52.5
GLAT	0.65	360.4	51.3333
GLAV	-0.06	358.43	52
GLCA	0.38	362.43	57.1667
GLCC	-0.14	394.49	49.8333
GLCG	1.03	348.41	48.8333
GLCH	-0.01	428.5	52.3333
GLCI	-1.24	404.52	47.1667
GLCL	-1.37	404.52	55.1667
GLCM	-0.79	422.55	50.5
GLCN	0.73	405.46	50.6667
GLCP	0.02	388.47	52
GLCQ	0.65	419.49	53
GLCS	0.34	378.43	45.6667
GLCT	0.13	392.46	55
GLCV	-0.58	390.49	50.8333
GLGA	1.55	316.35	50.3333
GLGC	1.03	348.41	52.8333
GLGI	-0.07	358.44	50.5
GLGL	-0.2	358.44	58.3333
GLHC	-0.01	428.5	52.1667
GLHI	-1.11	438.53	48.3333
GLHL	-1.24	438.53	48
GLIC	-1.24	404.52	43.1667
GLII	-2.34	414.55	62.1667
GLIL	-2.47	414.55	59.1667
GLLC	-1.37	404.52	54.6667
GLLI	-2.47	414.55	41.1667
GLLL	-2.6	414.55	50.5
GLLN	-0.5	415.49	51.5
GLMC	-0.79	422.55	47.6667
GLMI	-1.89	432.58	50.6667
GLML	-2.02	432.58	50.1667
GLNA	1.25	373.4	55.6667
GLNC	0.73	405.46	63.1667
GLND	4.39	417.41	48.1667
GLNE	4.38	431.44	46.3333
GLNG	1.9	359.38	48.8333
GLNH	0.86	439.47	50.8333
GLNI	-0.37	415.49	54.1667
GLNK	3.55	430.5	39.5
GLNL	-0.5	415.49	54.3333
GLNM	0.08	433.52	59.6667
GLNN	1.6	416.43	47.8333
GLNP	0.89	399.44	51.3333
GLNQ	1.52	430.46	54.6667
GLNR	2.56	458.51	43.1667
GLNS	1.21	389.4	48.5
GLNT	1	403.43	46.6667
GLNV	0.29	401.46	46.8333
GLPC	0.02	388.47	60.3333
GLPI	-1.08	398.5	55.5
GLPL	-1.21	398.5	63.3333
GLQA	1.17	387.43	57.5
GLQC	0.65	419.49	61
GLQI	-0.45	429.52	60.5
GLQL	-0.58	429.52	65.1667
GLRR	3.52	500.59	31.8333
GLSC	0.34	378.43	53.5
GLSI	-0.76	388.46	52.8333
GLSL	-0.89	388.46	56.5
GLTC	0.13	392.46	47.5
GLTI	-0.97	402.49	48.1667
GLTL	-1.1	402.49	55.5
GLVC	-0.58	390.49	53.1667
GLVI	-1.68	400.52	46.8333
GLVL	-1.81	400.52	51.8333
GMAI	-0.14	390.49	63.8333
GMAL	-0.27	390.49	54.6667
GMCI	-0.66	422.55	59
GMCL	-0.79	422.55	54
GMGI	0.51	376.47	52.1667
GMGL	0.38	376.47	55.8333
GMHI	-0.53	456.56	58.8333
GMHL	-0.66	456.56	56.5
GMIC	-0.66	422.55	62.8333
GMII	-1.76	432.58	47.3333
GMIL	-1.89	432.58	53.1667
GMLC	-0.79	422.55	55.1667
GMLI	-1.89	432.58	50.1667
GMLL	-2.02	432.58	53.6667
GMLN	0.08	433.52	54.8333
GMMI	-1.31	450.61	57
GMML	-1.44	450.61	50.6667
GMNI	0.21	433.52	57
GMNL	0.08	433.52	56.6667
[truncated: 9,723 more rows]
